# Supplementary material for: Stable isotopes in the atmospheric marine boundary layer water vapour over the Atlantic Ocean, 2012–2015
Source: Sci Data. 2017 Jan 17;4:160128. doi: 10.1038/sdata.2016.128 (PMC5240618; doi:10.1038/sdata.2016.128)
Supplement: Supplementary file 1 [file sdata2016128-isa1.zip]

Archive with 3 entries (3 files):
- i_Investigation.txt
- s_study_Benetti.txt
- a_assay_Benetti.txt
