# Supplementary material for: Stable isotopes in the atmospheric marine boundary layer water vapour over the Atlantic Ocean, 2012–2015
Source: Sci Data. 2017 Jan 17;4:160128. doi: 10.1038/sdata.2016.128 (PMC5240618; doi:10.1038/sdata.2016.128)
Supplement: Supplementary file 1 [file sdata2016128-isa1.zip › i_Investigation.txt]

# Investigation File generated for Scientific Data with Investigation File Authoring Tool version 0.1.0 on 13/12/2016 - This metadata file is CC0
ONTOLOGY SOURCE REFERENCE
Term Source Name	GAZ	ENVO	UO	OBI	ERO	CHMO
Term Source File	http://data.bioontology.org/ontologies/GAZ	http://data.bioontology.org/ontologies/ENVO	http://data.bioontology.org/ontologies/UO	http://data.bioontology.org/ontologies/OBI	http://data.bioontology.org/ontologies/ERO	http://data.bioontology.org/ontologies/CHMO
Term Source Version	$Revision: 1.512 $	releases/2014-09-16	unknown	2014-08-18	2013-08-02	releases/2014-11-20
Term Source Description	Gazetteer	Environment Ontology	Units of Measurement Ontology	Ontology for Biomedical Investigations	Eagle-I Research Resource Ontology	Chemical Methods Ontology
INVESTIGATION
Investigation Identifier
Investigation Title
Investigation Description
Investigation Submission Date
Investigation Public Release Date
INVESTIGATION PUBLICATIONS
Investigation PubMed ID
Investigation Publication DOI
Investigation Publication Author List
Investigation Publication Title
Investigation Publication Status
Investigation Publication Status Term Accession Number
Investigation Publication Status Term Source REF
INVESTIGATION CONTACTS
Investigation Person Last Name
Investigation Person Mid Initials
Investigation Person First Name
Investigation Person Address
Investigation Person Phone
Investigation Person Fax
Investigation Person Email
Investigation Person Affiliation
Investigation Person Roles
Investigation Person Roles Term Accession Number
Investigation Person Roles Term Source REF
STUDY
Study Identifier	10.1038/sdata.2016.128
Study Title	Stable isotopes in the atmospheric marine boundary layer water vapour over the Atlantic Ocean, 2012–2015
Study Submission Date	29/06/2016
Study Public Release Date	17/01/2017
Study Description	http://www.nature.com/articles/sdata2016128#abstract
Study File Name	s_study_Benetti.txt
Comment[Subject Keywords]	//;/
Comment[Manuscript Licence]	CC BY-4.0
Comment[Experimental Metadata Licence]	CC0
Comment[Supplementary Information File Name]		Supplementary information
Comment[Supplementary Information File Type]	x-zip-compressed	pdf
Comment[Supplementary Information File URL]	http://www.nature.com/articles/sdata2016128#supplementary-information	http://www.nature.com/articles/sdata2016128#supplementary-information
Comment[Data Repository]	ESPRI IPSL
Comment[Data Record Accession]	doi:10.14768/ESPRI/ISOWVDATAATLANTIC-001
Comment[Data Record URI]	http://dx.doi.org/10.14768/ESPRI/ISOWVDATAATLANTIC-001
STUDY DESIGN DESCRIPTORS
Study Design Type	observation design
Study Design Type Term Accession Number	OBI:0300311
Study Design Type Term Source REF	OBI
STUDY PUBLICATIONS
Study PubMed ID	""	""
Study Publication DOI	doi:10.1002/2013JD020535	doi:10.1002/2014JD021947
Study Publication Author List	""	""
Study Publication Title	""	""
Study Publication Status	published	published
Study Publication Status Term Accession Number		
Study Publication Status Term Source REF		
STUDY FACTORS
Study Factor Name
Study Factor Type
Study Factor Type Term Accession Number
Study Factor Type Term Source REF
STUDY ASSAYS
Study Assay Measurement Type	stable isotope analysis 
Study Assay Measurement Type Term Accession Number	ERO:0001383
Study Assay Measurement Type Term Source REF	ERO
Study Assay Technology Type	cavity ring-down spectroscopy
Study Assay Technology Type Term Accession Number	CHMO:0000450
Study Assay Technology Type Term Source REF	CHMO
Study Assay Technology Platform	""
Study Assay File Name	a_assay_Benetti.txt
STUDY PROTOCOLS
Study Protocol Name	Standard meteorological variables	Data collected by the Picarro laser spectrometer	Calculated backwards trajectories
Study Protocol Type	selection	cavity ring-down spectroscopy	information processor function
Study Protocol Type Term Accession Number	OBI:0001928	CHMO:0000450	OBI:0000392
Study Protocol Type Term Source REF	OBI	CHMO	OBI
Study Protocol Description			
Study Protocol URI	""	""	""
Study Protocol Version			
Study Protocol Parameters Name	""	sampling period	""
Study Protocol Parameters Name Term Accession Number	""	""	""
Study Protocol Parameters Name Term Source REF	""	""	""
Study Protocol Components Name	""	""	""
Study Protocol Components Type	""	""	""
Study Protocol Components Type Term Accession Number	""	""	""
Study Protocol Components Type Term Source REF	""	""	""
STUDY CONTACTS
Study Person Last Name	Benetti	Steen-Larsen	Reverdin	Sveinbjörnsdóttir	Aloisi	Berkelhammer	Bourlès	Bourras	de Coetlogon	Cosgrove	Faber	Grelet	Hansen	Johnson	Legoff	Martin	Peters	Popp	Reynaud	Winther
Study Person First Name	Marion	Hans Christian	Gilles	Árný Erla	Giovanni	Max B.	Bernard	Denis	Gaëlle	Ann	Anne-Katrine	Jacques	Steffen Bo	Rod	Hervé	Nicolas	Andrew J.	Trevor James	Thierry	Malte
Study Person Mid Initials																				
Study Person Email	marioncb@hi.is	""	""	""	""	""	""	""	""	""	""	""	""	""	""	""	""	""	""	""
Study Person Phone																				
Study Person Fax																				
Study Person Address																				
Study Person Affiliation	Institute of Earth Sciences, University of Iceland, Reykjavik, Iceland	Centre for Ice and Climate, Niels Bohr Institute, University of Copenhagen, Denmark	LOCEAN, Sorbonne Universités, UPMC/CNRS/IRD/MNHN, Paris, France	Institute of Earth Sciences, University of Iceland, Reykjavik, Iceland	LOCEAN, Sorbonne Universités, UPMC/CNRS/IRD/MNHN, Paris, France	Department of Earth and Environmental Sciences, University of Illinois, Chicago, Illinois, USA	LEGOS, UMR 5566 (University of Toulouse, CNES, CNRS, IRD, UPS), Institut de Recherche pour le Développement (IRD), CS 10070, 29280 Plouzané, France	LATMOS—IPSL, Universite Pierre et Marie Curie, Paris, France	LATMOS—IPSL, Universite Pierre et Marie Curie, Paris, France	Department of Earth and Environmental Sciences, University of Illinois, Chicago, Illinois, USA	Centre for Ice and Climate, Niels Bohr Institute, University of Copenhagen, Denmark	US191-Imago, Institut de Recherche pour le Développement (IRD), BP 70, 29280 Plouzané, France	Centre for Ice and Climate, Niels Bohr Institute, University of Copenhagen, Denmark	Bermuda Institute of Ocean Sciences, St George’s GE 01, Bermuda	LOCEAN, Sorbonne Universités, UPMC/CNRS/IRD/MNHN, Paris, France	LOCEAN, Sorbonne Universités, UPMC/CNRS/IRD/MNHN, Paris, France	Bermuda Institute of Ocean Sciences, St George’s GE 01, Bermuda	Centre for Ice and Climate, Niels Bohr Institute, University of Copenhagen, Denmark	IFREMER, UMR 6523 LOPS (CNRS/IFREMER/IRD/UBO), CS 10070, 29280 Plouzané, France	Centre for Ice and Climate, Niels Bohr Institute, University of Copenhagen, Denmark
Study Person Roles																				
Study Person Roles Term Accession Number																				
Study Person Roles Term Source REF																				
Comment[Study Person ORCID]																				
Comment[Funder]																				
Comment[FundRef ID]																				
Comment[Funder Term Source REF]																				
Comment[Grant Identifier]																				
