# Supplementary material for: Stable isotopes in the atmospheric marine boundary layer water vapour over the Atlantic Ocean, 2012–2015
Source: Sci Data. 2017 Jan 17;4:160128. doi: 10.1038/sdata.2016.128 (PMC5240618; doi:10.1038/sdata.2016.128)
Supplement: Supplementary file 1 [file sdata2016128-isa1.zip › s_study_Benetti.txt]

Source Name	Characteristics[geographical location]	Term Source REF	Term Accession Number	Characteristics[environment type]	Term Source REF	Term Accession Number	Protocol REF	Sample Name
The PIRATA FR24 cruise	Gulf of Guinea	GAZ	GAZ:00008961	atmospheric water vapour	ENVO	ENVO:01000268	Standard meteorological variables	PIRATA FR24
The STRASSE cruise	Northeast Atlantic Ocean	GAZ	GAZ:00013759	atmospheric water vapour	ENVO	ENVO:01000268	Standard meteorological variables	STRASSE
The RARA cruise	North Atlantic Ocean	GAZ	GAZ:00000377	atmospheric water vapour	ENVO	ENVO:01000268	Standard meteorological variables	RARA
The ACTIV cruise	North Atlantic Ocean	GAZ	GAZ:00000377	atmospheric water vapour	ENVO	ENVO:01000268	Standard meteorological variables	ACTIV
The BERMUDA cruise	Northwest Atlantic Ocean	GAZ	GAZ:00013760	atmospheric water vapour	ENVO	ENVO:01000268	Standard meteorological variables	BERMUDA
