# Supplementary material for: Stable isotopes in the atmospheric marine boundary layer water vapour over the Atlantic Ocean, 2012–2015
Source: Sci Data. 2017 Jan 17;4:160128. doi: 10.1038/sdata.2016.128 (PMC5240618; doi:10.1038/sdata.2016.128)
Supplement: Supplementary file 1 [file sdata2016128-isa1.zip › a_assay_Benetti.txt]

Sample Name	Protocol REF	Parameter Value[sampling period]	Unit	Term Source REF	Term Accession Number	Assay Name	Raw Data File	Comment[Data Repository]	Comment[Data Record Accession]	Comment[Data Record URI]	Protocol REF	Derived Data File	Comment[Data Repository]	Comment[Data Record Accession]	Comment[Data Record URI]
ACTIV	Data collected by the Picarro laser spectrometer	15	minute	UO	UO:0000031	ACT_15_min	ACT_15_min	ESPRI IPSL	doi:10.14768/ESPRI/ISOWVDATAATLANTIC-001	http://dx.doi.org/10.14768/ESPRI/ISOWVDATAATLANTIC-001
ACTIV	Data collected by the Picarro laser spectrometer	6	hour	UO	UO:0000032	ACT_6_hour	ACT_6_hour	ESPRI IPSL	doi:10.14768/ESPRI/ISOWVDATAATLANTIC-001	http://dx.doi.org/10.14768/ESPRI/ISOWVDATAATLANTIC-001	Calculated backwards trajectories	ACTIV_trajectory	ESPRI IPSL	doi:10.14768/ESPRI/ISOWVDATAATLANTIC-001	http://dx.doi.org/10.14768/ESPRI/ISOWVDATAATLANTIC-001
BERMUDA	Data collected by the Picarro laser spectrometer	15	minute	UO	UO:0000031	BER_15_min	BER_15_min	ESPRI IPSL	doi:10.14768/ESPRI/ISOWVDATAATLANTIC-001	http://dx.doi.org/10.14768/ESPRI/ISOWVDATAATLANTIC-001
BERMUDA	Data collected by the Picarro laser spectrometer	6	hour	UO	UO:0000032	BER_6_hour	BER_6_hour	ESPRI IPSL	doi:10.14768/ESPRI/ISOWVDATAATLANTIC-001	http://dx.doi.org/10.14768/ESPRI/ISOWVDATAATLANTIC-001	Calculated backwards trajectories	BERMUDA_trajectory	ESPRI IPSL	doi:10.14768/ESPRI/ISOWVDATAATLANTIC-001	http://dx.doi.org/10.14768/ESPRI/ISOWVDATAATLANTIC-001
PIRATA FR24	Data collected by the Picarro laser spectrometer	15	minute	UO	UO:0000031	PIR_15_min	PIR_15_min	ESPRI IPSL	doi:10.14768/ESPRI/ISOWVDATAATLANTIC-001	http://dx.doi.org/10.14768/ESPRI/ISOWVDATAATLANTIC-001
PIRATA FR24	Data collected by the Picarro laser spectrometer	6	hour	UO	UO:0000032	PIR_6_hour	PIR_6_hour	ESPRI IPSL	doi:10.14768/ESPRI/ISOWVDATAATLANTIC-001	http://dx.doi.org/10.14768/ESPRI/ISOWVDATAATLANTIC-001	Calculated backwards trajectories	PIRATA_trajectory	ESPRI IPSL	doi:10.14768/ESPRI/ISOWVDATAATLANTIC-001	http://dx.doi.org/10.14768/ESPRI/ISOWVDATAATLANTIC-001
RARA	Data collected by the Picarro laser spectrometer	15	minute	UO	UO:0000031	RAR_15_min	RAR_15_min	ESPRI IPSL	doi:10.14768/ESPRI/ISOWVDATAATLANTIC-001	http://dx.doi.org/10.14768/ESPRI/ISOWVDATAATLANTIC-001
RARA	Data collected by the Picarro laser spectrometer	6	hour	UO	UO:0000032	RAR_6_hour	RAR_6_hour	ESPRI IPSL	doi:10.14768/ESPRI/ISOWVDATAATLANTIC-001	http://dx.doi.org/10.14768/ESPRI/ISOWVDATAATLANTIC-001	Calculated backwards trajectories	RARA_trajectory	ESPRI IPSL	doi:10.14768/ESPRI/ISOWVDATAATLANTIC-001	http://dx.doi.org/10.14768/ESPRI/ISOWVDATAATLANTIC-001
STRASSE	Data collected by the Picarro laser spectrometer	15	minute	UO	UO:0000031	STR_15_min	STR_15_min	ESPRI IPSL	doi:10.14768/ESPRI/ISOWVDATAATLANTIC-001	http://dx.doi.org/10.14768/ESPRI/ISOWVDATAATLANTIC-001
STRASSE	Data collected by the Picarro laser spectrometer	6	hour	UO	UO:0000032	STR_6_hour	STR_6_hour	ESPRI IPSL	doi:10.14768/ESPRI/ISOWVDATAATLANTIC-001	http://dx.doi.org/10.14768/ESPRI/ISOWVDATAATLANTIC-001	Calculated backwards trajectories	STRASSE_trajectory	ESPRI IPSL	doi:10.14768/ESPRI/ISOWVDATAATLANTIC-001	http://dx.doi.org/10.14768/ESPRI/ISOWVDATAATLANTIC-001
